# Supplementary material for: External validation of models for predicting risk of colorectal cancer using the China Kadoorie Biobank
Source: BMC Med. 2022 Sep 8;20:302. doi: 10.1186/s12916-022-02488-w (PMC9454206; doi:10.1186/s12916-022-02488-w)
Supplement: Supplementary file 1 — Additional file 1: Page S1. Systematic review search strategy for colorectal cancer risk models. Page S2. TRIPOD checklist for colorectal cancer risk models. Page S3. Ascertainment of anthropometric measurements, covariates, and alcohol intake in the China Kadoorie Biobank. Page S4. Derivation of colorectal cancer risk model variables in the China Kadoorie Biobank, and Page S5. Full equations of the colorectal cancer risk models used for external validation in the China Kadoorie Biobank. [file 12916_2022_2488_MOESM1_ESM.zip]

Archive with 5 entries (5 files):
- Additional File 1_Page S1.docx
- Additional File 1_Page S2.docx
- Additional File 1_Page S3.docx
- Additional File 1_Page S4.docx
- Additional File 1_Page S5.docx
